# Supplementary material for: CD44 Splice Variant v8-10 as a Marker of Serous Ovarian Cancer Prognosis
Source: PLoS One. 2016 Jun 2;11(6):e0156595. doi: 10.1371/journal.pone.0156595 (PMC4890777; doi:10.1371/journal.pone.0156595)
Supplement: S1 Table — (XLSX) [file pone.0156595.s004.xlsx]

## Sheet: Sheet1
EntryNumber	FeatureID	FeatureType	FeatureDBSource	FeatureDBVersion	FeatureDBDate	FeatureSeqFileName	Composite	CompositeType	CompositeDBSource	CompositeDBVersion	CompositeDBDate	AlignmentType	FeatureCoordinates	CompositeCoordinates	Gene	GeneLocus	FeatureAliases	FeatureInfo
43637	uc001mvu.2	transcript	UCSCgene		20091206	UCSCgene.Dec2009.fa	GRCh37	genome	NCBI	GRCh37		pairwise	1-501,502-667,668-801,802-870,871-1101,1102-1230,1231-1356,1357-1470,1471-1587,1588-1716,1717-1848,1849-1950,1951-2040,2041-2244,2245-2307,2308-2379,2380-2458,2459-5729	chr11:35160417-35160917,35198122-35198287,35201821-35201954,35208379-35208447,35211382-35211612,35218293-35218421,35219668-35219793,35222629-35222742,35223218-35223334,35226059-35226187,35227659-35227790,35229652-35229753,35231512-35231601,35232793-35232996,35236399-35236461,35240863-35240934,35243201-35243279,35250676-35253946:+	CD44|960	chr11:35160417-35253946:+		CDSstart=435;CDSstop=2663
43639	uc001mvv.2	transcript	UCSCgene		20091206	UCSCgene.Dec2009.fa	GRCh37	genome	NCBI	GRCh37		pairwise	1-501,502-667,668-801,802-870,871-1101,1102-1227,1228-1341,1342-1458,1459-1587,1588-1719,1720-1821,1822-1911,1912-2115,2116-2178,2179-2250,2251-2329,2330-5600	chr11:35160417-35160917,35198122-35198287,35201821-35201954,35208379-35208447,35211382-35211612,35219668-35219793,35222629-35222742,35223218-35223334,35226059-35226187,35227659-35227790,35229652-35229753,35231512-35231601,35232793-35232996,35236399-35236461,35240863-35240934,35243201-35243279,35250676-35253946:+	CD44|960	chr11:35160417-35253946:+		CDSstart=435;CDSstop=2534
43641	uc001mvw.2	transcript	UCSCgene		20091206	UCSCgene.Dec2009.fa	GRCh37	genome	NCBI	GRCh37		pairwise	1-501,502-667,668-801,802-870,871-1101,1102-1203,1204-1293,1294-1497,1498-1560,1561-1632,1633-1711,1712-4982	chr11:35160417-35160917,35198122-35198287,35201821-35201954,35208379-35208447,35211382-35211612,35229652-35229753,35231512-35231601,35232793-35232996,35236399-35236461,35240863-35240934,35243201-35243279,35250676-35253946:+	CD44|960	chr11:35160417-35253946:+		CDSstart=435;CDSstop=1916
43643	uc001mvx.2	transcript	UCSCgene		20091206	UCSCgene.Dec2009.fa	GRCh37	genome	NCBI	GRCh37		pairwise	1-501,502-667,668-801,802-870,871-1101,1102-1164,1165-1236,1237-1315,1316-4586	chr11:35160417-35160917,35198122-35198287,35201821-35201954,35208379-35208447,35211382-35211612,35236399-35236461,35240863-35240934,35243201-35243279,35250676-35253946:+	CD44|960	chr11:35160417-35253946:+		CDSstart=435;CDSstop=1520
43645	uc001mvy.2	transcript	UCSCgene		20091206	UCSCgene.Dec2009.fa	GRCh37	genome	NCBI	GRCh37		pairwise	1-501,502-667,668-695,696-3966	chr11:35160417-35160917,35198122-35198287,35243252-35243279,35250676-35253946:+	CD44|960	chr11:35160417-35253946:+		CDSstart=435;CDSstop=854
43647	uc001mwc.3	transcript	UCSCgene		20091206	UCSCgene.Dec2009.fa	GRCh37	genome	NCBI	GRCh37		pairwise	1-501,502-667,668-801,802-870,871-1101,1102-1305,1306-1368,1369-1440,1441-1519,1520-4790	chr11:35160417-35160917,35198122-35198287,35201821-35201954,35208379-35208447,35211382-35211612,35232793-35232996,35236399-35236461,35240863-35240934,35243201-35243279,35250676-35253946:+	CD44|960	chr11:35160417-35253946:+		CDSstart=435;CDSstop=1724
43649	uc010rer.1	transcript	UCSCgene		20091206	UCSCgene.Dec2009.fa	GRCh37	genome	NCBI	GRCh37		pairwise	1-501,502-667,668-801,802-870,871-1101,1102-1173,1174-1252,1253-4523	chr11:35160417-35160917,35198122-35198287,35201821-35201954,35208379-35208447,35211382-35211612,35240863-35240934,35243201-35243279,35250676-35253946:+	CD44|960	chr11:35160417-35253946:+		CDSstart=435;CDSstop=1457
43651	uc009ykh.2	transcript	UCSCgene		20091206	UCSCgene.Dec2009.fa	GRCh37	genome	NCBI	GRCh37		pairwise	1-501,502-667,668-736,737-967,968-1030,1031-1102,1103-1181,1182-4452	chr11:35160417-35160917,35198122-35198287,35208379-35208447,35211382-35211612,35236399-35236461,35240863-35240934,35243201-35243279,35250676-35253946:+	CD44|960	chr11:35160417-35253946:+
43653	uc010res.1	transcript	UCSCgene		20091206	UCSCgene.Dec2009.fa	GRCh37	genome	NCBI	GRCh37		pairwise	1-231,232-363,364-465,466-555,556-759	chr11:35211382-35211612,35227659-35227790,35229652-35229753,35231512-35231601,35232793-35232996:+	CD44|960	chr11:35160417-35253946:+		CDSstart=258;CDSstop=758
43655	uc010ret.1	transcript	UCSCgene		20091206	UCSCgene.Dec2009.fa	GRCh37	genome	NCBI	GRCh37		pairwise	1-231,232-321,322-525	chr11:35211382-35211612,35231512-35231601,35232793-35232996:+	CD44|960	chr11:35160417-35253946:+
43657	uc010reu.1	transcript	UCSCgene		20091206	UCSCgene.Dec2009.fa	GRCh37	genome	NCBI	GRCh37		pairwise	1-231,232-357,358-459,460-549,550-753	chr11:35211382-35211612,35219668-35219793,35229652-35229753,35231512-35231601,35232793-35232996:+	CD44|960	chr11:35160417-35253946:+		CDSstart=360;CDSstop=752
